# Supplementary material for: Kinetic Parameters at High-Pressure-Limit for Unimolecular Alkene Elimination Reaction Class of Fatty Acid Alkyl Esters (FAAEs)
Source: Molecules. 2025 Oct 11;30(20):4054. doi: 10.3390/molecules30204054 (PMC12565754; doi:10.3390/molecules30204054)
Supplement: Supplementary file 1 [file molecules-30-04054-s001.zip]

Archive with 1 entries (1 files):
- molecules-3867244-supplementary.pdf
